# Supplementary material for: miRNA-target complementarity in cnidarians resembles its counterpart in plants
Source: EMBO Rep. 2025 Jan 2;26(3):836–59. doi: 10.1038/s44319-024-00350-z (PMC11811051; doi:10.1038/s44319-024-00350-z)
Supplement: Supplementary file 2 — Source data [file 44319_2024_350_MOESM2_ESM.zip › source data/EV2/Hydractinia protein concentration.xlsx]

## Sheet: Sheet1
Nematostella protein concentration
		mCherry concentration (pg/ml)
mRNA + Negative control	Replicate 1	6102.14
	Replicate 2	14067.5
	Replicate 3	8813.78
mRNA + Positive control	Replicate 1	1684.08
	Replicate 2	1870.29
	Replicate 3	243.518
mRNA + Seed match	Replicate 1	3774.96
	Replicate 2	5956.59
	Replicate 3	4644.45
