# Supplementary material for: miRNA-target complementarity in cnidarians resembles its counterpart in plants
Source: EMBO Rep. 2025 Jan 2;26(3):836–59. doi: 10.1038/s44319-024-00350-z (PMC11811051; doi:10.1038/s44319-024-00350-z)
Supplement: Supplementary file 2 — Source data [file 44319_2024_350_MOESM2_ESM.zip › source data/Figure 1/1G/Nematostella relative expression.xlsx]

## Sheet: Sheet1
Nematostella relative expression
		dct	ddct
Negative control	Replicate 1	1.22979	-0.360844
	Replicate 2	2.42851	0.837871
	Replicate 3	1.11361	-0.477027
Positive control	Replicate 1	4.1891	2.59847
	Replicate 2	4.67175	3.08111
	Replicate 3	3.98385	2.39321
Seed match	Replicate 1	1.73305	0.142413
	Replicate 2	1.30921	-0.281426
	Replicate 3	1.75846	0.167826
		dct	ddct
Negative control	Replicate 1	2.27364	-0.0506208
	Replicate 2	2.43719	0.112924
	Replicate 3	2.26196	-0.0623027
Positive control	Replicate 1	4.35089	2.02663
	Replicate 2	4.63891	2.31465
	Replicate 3	4.75356	2.4293
Seed + supp. matches	Replicate 1	2.61827	0.294013
	Replicate 2	2.41051	0.0862435
	Replicate 3	1.74292	-0.581342
		dct	ddct
Negative control	Replicate 1	1.91577	0.0921243
	Replicate 2	1.29118	-0.532459
	Replicate 3	2.26398	0.440334
Positive control	Replicate 1	3.44526	1.62161
	Replicate 2	4.17091	2.34727
	Replicate 3	4.27807	2.45443
Positions 10-11 mismatch	Replicate 1	1.81846	-0.00518163
	Replicate 2	1.44883	-0.374813
	Replicate 3	2.14549	0.321849
		dct	ddct
Negative control	Replicate 1	1.458	-0.0664584
	Replicate 2	1.81642	0.291969
	Replicate 3	1.29894	-0.22551
Positive control	Replicate 1	4.32916	2.80471
	Replicate 2	4.30337	2.77892
	Replicate 3	3.74298	2.21852
Mismatch position 10	Replicate 1	3.63446	2.11001
	Replicate 2	2.62411	1.09966
	Replicate 3	3.08328	1.55882
		dct	ddct
Negative control	Replicate 1	1.73349	0.431909
	Replicate 2	0.904952	-0.396631
	Replicate 3	1.22779	-0.0737929
	Replicate 4	1.3401	0.0385149
Positive control	Replicate 1	4.5789	3.27732
	Replicate 2	4.14318	2.8416
	Replicate 3	3.83602	2.53444
	Replicate 4	3.98306	2.68148
Mismatch position 11	Replicate 1	2.75919	1.45761
	Replicate 2	1.9376	0.636019
	Replicate 3	1.95975	0.658169
	Replicate 4	3.50379	2.20221
