# Supplementary material for: miRNA-target complementarity in cnidarians resembles its counterpart in plants
Source: EMBO Rep. 2025 Jan 2;26(3):836–59. doi: 10.1038/s44319-024-00350-z (PMC11811051; doi:10.1038/s44319-024-00350-z)
Supplement: Supplementary file 2 — Source data [file 44319_2024_350_MOESM2_ESM.zip › source data/Figure 1/1H/Nematostella transgene protein concentration.xlsx]

## Sheet: Sheet1
Nematostella protein concentration
		mCherry concentration (pg/ml)
Negative control	Replicate 1	22546.2
	Replicate 2	31962.9
	Replicate 3	44003.2
Positive control	Replicate 1	2567.51
	Replicate 2	3960.35
	Replicate 3	2290.31
Seed match	Replicate 1	27126.3
	Replicate 2	33887.4
	Replicate 3	55175.9
		mCherry concentration (pg/ml)
Negative control	Replicate 1	38895.2
	Replicate 2	33808.7
	Replicate 3	51153.9
Positive control	Replicate 1	3482.79
	Replicate 2	1854.27
	Replicate 3	2965.39
Seed + supp. matches	Replicate 1	33297.7
	Replicate 2	33430.6
	Replicate 3	61942.7
		mCherry concentration (pg/ml)
Negative control	Replicate 1	26373.5
	Replicate 2	27322.6
	Replicate 3	37415.6
Positive control	Replicate 1	2875.42
	Replicate 2	2719.98
	Replicate 3	1964.54
Positions 10-11 mismatch	Replicate 1	26100
	Replicate 2	23489.6
	Replicate 3	20024.9
		mCherry concentration (pg/ml)
Negative control	Replicate 1	36472
	Replicate 2	30678.2
	Replicate 3	44384.3
Positive control	Replicate 1	4945.67
	Replicate 2	2982.27
	Replicate 3	3605.35
Mismatch position 10	Replicate 1	15056.6
	Replicate 2	8609.14
	Replicate 3	13402.3
		mCherry concentration (pg/ml)
Negative control	Replicate 1	22776.2
	Replicate 2	32900.8
	Replicate 3	22726.8
Positive control	Replicate 1	1688.74
	Replicate 2	3812.36
	Replicate 3	3196.57
Mismatch position 11	Replicate 1	6373.7
	Replicate 2	8122.45
	Replicate 3	4308.33
