# Supplementary material for: miRNA-target complementarity in cnidarians resembles its counterpart in plants
Source: EMBO Rep. 2025 Jan 2;26(3):836–59. doi: 10.1038/s44319-024-00350-z (PMC11811051; doi:10.1038/s44319-024-00350-z)
Supplement: Supplementary file 2 — Source data [file 44319_2024_350_MOESM2_ESM.zip › source data/Figure 2/2C/Nematostella protein concentration.xlsx]

## Sheet: Sheet1
Nematostella protein concentration
		mCherry concentration (pg/ml)
mRNA + Negative control	Replicate 1	35319.1
	Replicate 2	29603.9
	Replicate 3	33673.3
	Replicate 4	27756.2
mRNA + Positive control	Replicate 1	7700.7
	Replicate 2	6621.82
	Replicate 3	8211.17
	Replicate 4	6898.29
mRNA + Seed match	Replicate 1	29941.2
	Replicate 2	28081.3
	Replicate 3	35384
	Replicate 4	38202
