# Supplementary material for: miRNA-target complementarity in cnidarians resembles its counterpart in plants
Source: EMBO Rep. 2025 Jan 2;26(3):836–59. doi: 10.1038/s44319-024-00350-z (PMC11811051; doi:10.1038/s44319-024-00350-z)
Supplement: Supplementary file 2 — Source data [file 44319_2024_350_MOESM2_ESM.zip › source data/Figure 3/3B/Hydracrinia normalized intensity.xlsx]

## Sheet: Sheet1
Hydractinia normalized intensity values
	Replicate 1			Replicate 2			Replicate 3
	mRNA + Negative control	mRNA + Positive control	mRNA + Seed match	mRNA + Negative control	mRNA + Positive control	mRNA + Seed match	mRNA + Negative control	mRNA + Positive control	mRNA + Seed match
	0.37037	0.191919	0.255556	0.466667	0.345455	0.482143	1.01724	0.321429	0.483871
	0.376471	0.211538	0.306122	0.392857	0.25	0.45	0.617284	0.5	0.492958
	0.423077	0.230769	0.352381	0.424658	0.381579	0.432836	0.717647	0.55814	0.363636
	0.288136	0.287129	0.344262	0.423529	0.430233	0.5	0.939759	0.456311	0.457447
	0.387097	0.244275	0.447917	0.414141		0.550725	0.855072	0.445783	0.700855
	0.405941	0.25	0.396552	0.925926		0.621622	0.946667	0.333333	0.648649
	0.354839	0.272	0.387097	0.597701		0.560976	0.912281	0.416667	0.651786
	0.346457	0.290323	0.488722	0.683544		0.75	0.627907	0.455696	0.646552
	0.408	0.30597	0.446667	0.814433		0.658537	0.697674	0.392857	0.494505
			0.640523	0.977011		0.811111		0.512821	0.509259
				0.924731		0.990826		0.375
				1.0198
