# Supplementary material for: miRNA-target complementarity in cnidarians resembles its counterpart in plants
Source: EMBO Rep. 2025 Jan 2;26(3):836–59. doi: 10.1038/s44319-024-00350-z (PMC11811051; doi:10.1038/s44319-024-00350-z)
Supplement: Supplementary file 2 — Source data [file 44319_2024_350_MOESM2_ESM.zip › source data/Figure 5/5B/Zebrafish protein concentration.xlsx]

## Sheet: Sheet1
Zebrafish protein concentration
		mCherry concentration (pg/ml)
mRNA + Negative control	Replicate 1	29004.6
	Replicate 2	24963.8
	Replicate 3	15766.9
	Replicate 4	27590.3
mRNA + Positive control	Replicate 1	10830.2
	Replicate 2	17564.2
	Replicate 3	8720.8
	Replicate 4	22208.7
mRNA + Seed match	Replicate 1	9442.5
	Replicate 2	10264.8
	Replicate 3	14260.5
	Replicate 4	7988.73
